# Supplementary material for: Energy-Based Unified Models for Predicting the Fatigue Life Behaviors of Austenitic Steels and Welded Joints in Ultra-Supercritical Power Plants
Source: Materials (Basel). 2024 May 7;17(10):2186. doi: 10.3390/ma17102186 (PMC11123133; doi:10.3390/ma17102186)
Supplement: Supplementary file 1 [file materials-17-02186-s001.zip]

Archive with 1 entries (1 files):
- materials-2979237-supplementary.pdf
